# Supplementary material for: Telemedicine Improves Performance of a Two-Incision Lower Leg Fasciotomy by Combat Medics: A Randomized Controlled Trial
Source: Mil Med. 2023 Dec 22;189(7-8):e1668–74. doi: 10.1093/milmed/usad486 (PMC11221554; doi:10.1093/milmed/usad486)
Supplement: usad486_Supp [file usad486_supp.zip]

Archive with 1 entries (1 files):
- Supplemental 1 version 4.2 10032023.pdf
